# Supplementary material for: A Machine Learning Model for Predicting Unscheduled 72 h Return Visits to the Emergency Department by Patients with Abdominal Pain
Source: Diagnostics (Basel). 2021 Dec 30;12(1):82. doi: 10.3390/diagnostics12010082 (PMC8775134; doi:10.3390/diagnostics12010082)
Supplement: Supplementary file 1 [file diagnostics-12-00082-s001.zip]

Archive with 6 entries (6 files):
- supplementary files/Supplementary Figure S1 Calibration curves.png
- supplementary files/Supplementary Figure S2 Continuous features correlation figure matrix.png
- supplementary files/Supplementary Figure S3 SHAP value of XGB.png
- supplementary files/Supplementary File S1 Hyperparameters.pdf
- supplementary files/Supplementary File S2 Weights combinations of classifiers.pdf
- supplementary files/Supplementary Table S1 Features site difference.pdf
